# Supplementary material for: Human Endothelium-on-a-Chip: Development of a Microfluidic Model for Cell Viability Assessment Under Oxidative Injury
Source: Int J Mol Sci. 2026 Jun 2;27(11):5018. doi: 10.3390/ijms27115018 (PMC13256723; doi:10.3390/ijms27115018)
Supplement: Supplementary file 1 [file ijms-27-05018-s001.zip]

Archive with 3 entries (3 files):
- Supplementary File S1.pdf
- Supplementary File S2.ijm
- Supplementary File S3.ijm
