# Supplementary material for: Human Endothelium-on-a-Chip: Development of a Microfluidic Model for Cell Viability Assessment Under Oxidative Injury
Source: Int J Mol Sci. 2026 Jun 2;27(11):5018. doi: 10.3390/ijms27115018 (PMC13256723; doi:10.3390/ijms27115018)
Supplement: Supplementary file 1 [file ijms-27-05018-s001.zip › Supplementary File S2.ijm]

// Fiji/ImageJ macro
// Batch-crop all images in a folder to 3500 x 2160 pixels, from the top-left corner

targetW = 3500;
targetH = 2160;

inputDir = getDirectory("Choose input folder");
outputDir = getDirectory("Choose output folder");

if (inputDir == "" || outputDir == "")
    exit("Input or output folder was not selected.");

setBatchMode(true);

fileList = getFileList(inputDir);

for (i = 0; i < fileList.length; i++) {
    name = fileList[i];
    lower = toLowerCase(name);

    if (endsWith(lower, ".tif") || endsWith(lower, ".tiff") ||
        endsWith(lower, ".jpg") || endsWith(lower, ".jpeg") ||
        endsWith(lower, ".png") || endsWith(lower, ".bmp")) {

        open(inputDir + name);

        origW = getWidth();
        origH = getHeight();

        if (origW >= targetW && origH >= targetH) {
            x = 0;
            y = 0;

            makeRectangle(x, y, targetW, targetH);
            run("Crop");

            dot = lastIndexOf(name, ".");
            if (dot > 0)
                baseName = substring(name, 0, dot);
            else
                baseName = name;

            saveAs("Tiff", outputDir + baseName + "_cropped.tif");
        } else {
            print("Skipped, too small: " + name);
        }

        close();
    }
}

setBatchMode(false);
print("Done.");
