# Supplementary material for: Human Endothelium-on-a-Chip: Development of a Microfluidic Model for Cell Viability Assessment Under Oxidative Injury
Source: Int J Mol Sci. 2026 Jun 2;27(11):5018. doi: 10.3390/ijms27115018 (PMC13256723; doi:10.3390/ijms27115018)
Supplement: Supplementary file 1 [file ijms-27-05018-s001.zip › Supplementary File S3.ijm]

// Fiji/ImageJ macro
// Batch-process .h5 segmented images
// Measures area and area fraction (%) of class 2 only

datasetname = "/exported_data";
axisorder = "yxc";
targetClass = 2;

inputDir = getDirectory("Choose folder with .h5 files");
outputDir = getDirectory("Choose output folder for CSV");

if (inputDir == "" || outputDir == "")
    exit("Input or output folder was not selected.");

setBatchMode(true);

fileList = getFileList(inputDir);
csv = "file_name,area,area_fraction_percent\n";

for (i = 0; i < fileList.length; i++) {
    name = fileList[i];
    lower = toLowerCase(name);

    if (endsWith(lower, ".h5") || endsWith(lower, ".hdf5")) {
        input = inputDir + name;

        before = nImages;

        run("Import HDF5", "select=[" + input + "] datasetname=[" + datasetname + "] axisorder=[" + axisorder + "]");

        if (nImages <= before) {
            print("Import failed: " + input);
            continue;
        }

        title = getTitle();

        run("Duplicate...", "title=work");
        selectWindow("work");

        setThreshold(targetClass, targetClass);
        setOption("BlackBackground", false);
        run("Convert to Mask");

        getHistogram(values, counts, 256);

        totalPixels = 0;
        for (k = 0; k < 256; k++) {
            totalPixels = totalPixels + counts[k];
        }

        whitePixels = counts[255];

        getPixelSize(unit, pixelWidth, pixelHeight, voxelDepth);
        pixelArea = pixelWidth * pixelHeight;
        if (pixelArea <= 0)
            pixelArea = 1.0;

        area = whitePixels * pixelArea;
        areaFraction = 100.0 * whitePixels / totalPixels;

        csv = csv + name + "," + d2s(area, 6) + "," + d2s(areaFraction, 6) + "\n";

        close();
        selectWindow(title);
        close();
    }
}

File.saveString(csv, outputDir + "class2_area_results.csv");

setBatchMode(false);
print("Done.");
print("Saved: " + outputDir + "class2_area_results.csv");
